# Supplementary material for: Phytochemical Profiling and Multitargeted Biological Activities of Crinum asiaticum L. var. anomalum Baker Leaf: In Vitro and In Silico Insights
Source: Plants (Basel). 2026 Jun 25;15(13):1957. doi: 10.3390/plants15131957 (PMC13364001; doi:10.3390/plants15131957)
Supplement: Supplementary file 1 [file plants-15-01957-s001.zip]

Archive with 1 entries (1 files):
- plants-4386103-supplementary.pdf
